# Supplementary material for: Molecular diversity and relationships of fig associated nematodes from South Africa
Source: PLoS One. 2021 Aug 10;16(8):e0255451. doi: 10.1371/journal.pone.0255451 (PMC8354458; doi:10.1371/journal.pone.0255451)
Supplement: S2 File — (XLSX) [file pone.0255451.s002.xlsx]

## Sheet: S1. Collection information
Table S1. Collection and identification information and accession numbers of the nematodes
Ficus section	Ficus species	Nematode isolate	Location	GPS	Collection date	Harvests	Species	18S	28S	COI
Chlamydodorae	Ficus burkei	AEW119	Abel Erasmus pass	S24°27.668’ E30°36.580’	March 2015	1	Ficophagus n. sp. 5 or 6			LC606090
		AEW124	Abel Erasmus pass	S24°27.668’ E30°36.580’	March 2015	1	Parasitodiplogaster sycophilon			LC606091
		AEW19	Abel Erasmus pass	S24°27.668’ E30°36.580’	March 2015	1	Parasitodiplogaster sycophilon	LC606033
		AEW17	Abel Erasmus pass	S24°27.668’ E30°36.580’	March 2015	1	Parasitodiplogaster sycophilon	LC606034
		AEW17a	Abel Erasmus pass	S24°27.668’ E30°36.580’	March 2015	1	Parasitodiplogaster n. sp. 6			LC606092
		AEW11	Abel Erasmus pass	S24°27.668’ E30°36.580’	March 2015	1	Parasitodiplogaster sycophilon	LC606035
		PHW16	Phiphidi	S22°56.983’ E30°23.717’	March 2015	1	Parasitodiplogaster sycophilon			LC606093
		PHW12	Phiphidi	S22°56.983’ E30°23.717’	March 2015	1	Parasitodiplogaster sycophilon			LC606094
		PHW117	Phiphidi	S22°56.983’ E30°23.717’	March 2015	1	Parasitodiplogaster sycophilon			LC606095
		PHW116	Phiphidi	S22°56.983’ E30°23.717’	March 2015	1	Parasitodiplogaster sycophilon			LC606096
		PHW111a	Phiphidi	S22°56.983’ E30°23.717’	March 2015	1	Parasitodiplogaster n. sp. 6			LC606097
		PHW111b	Phiphidi	S22°56.983’ E30°23.717’	March 2015	1	Parasitodiplogaster n. sp. 6			LC606098
		PHW14	Phiphidi	S22°56.983’ E30°23.717’	March 2015	1	Parasitodiplogaster n. sp. 6			LC606099
		PHW13a	Phiphidi	S22°56.983’ E30°23.717’	March 2015	1	Parasitodiplogaster sycophilon	LC606036
		PHW13b	Phiphidi	S22°56.983’ E30°23.717’	March 2015	1	Parasitodiplogaster n. sp. 6			LC606100
		NZW224	Nzhelele Valley	S22°57.335’ E30°26.795’	March 2015	1	Parasitodiplogaster sycophilon	LC606037
		NZW210	Nzhelele Valley	S22°57.335’ E30°26.795’	March 2015	1	Ficophagus n. sp. 1	LC606038	LC606053	LC606101
		NZW28a	Nzhelele Valley	S22°57.335’ E30°26.795’	March 2015	1	Ficophagus n. sp. 5	LC606039
		NZW28b	Nzhelele Valley	S22°57.335’ E30°26.795’	March 2015	1	Schistonchus n. sp. 4			LC606102
		NZW22	Nzhelele Valley	S22°57.335’ E30°26.795’	March 2015	1	Ficophagus n. sp. 6	LC606040
		NZW212	Nzhelele Valley	S22°57.335’ E30°26.795’	March 2015	1	Ficophagus n. sp. 7	LC606041	LC606054	LC606103
		LTW111a1	Louis Trichardt	S22°58.700’ E29°56.550’	March 2015	1	Ficophagus n. sp. 2	LC606042	LC606055
		LTW111a2	Louis Trichardt	S22°58.700’ E29°56.550’	March 2015	1	Ficophagus n. sp. 1		LC606056	LC606104
		LTW111b	Louis Trichardt	S22°58.700’ E29°56.550’	March 2015	1	Ficophagus n. sp. 1		LC606057	LC606105
		FbuH1	Hartbeespoort Dam	S25°43.533’ E27°50.767’	April 2012	4	Parasitodiplogaster sycophilon		LC606059*	LC606106
		FbuE	Hartbeespoort Dam	S25°49.258’ E27°44.233’	April 2012	1	Parasitodiplogaster sycophilon		LC606058
		FbuH15	Hartbeespoort Dam	S25°43.522’ E27°50.755’	April 2012	4	Parasitodiplogaster sycophilon		LC606059*	LC606107
		FbuH3	Hartbeespoort Dam	S25°43.525’ E27°50.733’	April 2012	4	Parasitodiplogaster sycophilon		LC606059*	LC606108
		CFbuh36	Hartbeespoort Dam	S25°43.525’ E27°50.733’	April 2012	1	Parasitodiplogaster sycophilon		LC606059
		CFbuh35	Hartbeespoort Dam	S25°43.525’ E27°50.733’	April 2012	1	Parasitodiplogaster sycophilon		LC606060
		PTAB006F	Pretoria	S25°44.251’ E28°13.417’	June 2011	1	Parasitodiplogaster sycophilon			LC606109
	Ficus natalensis	Nat	Ballito	S29°31.913’ E31°13.151’	April 2014	1	Ficophagus n. sp. 7			LC606110
	Ficus burtt-davyi	Burt	Eastern Cape	S31°18.363’ E29°59.860’	June 2012	1	Parasitodiplogaster n. sp. 2			LC606111
		cBurt1	Eastern Cape	S31°18.363’ E29°59.860’	June 2012	1	Parasitodiplogaster n. sp. 2		LC606061
		cBurt2	Eastern Cape	S31°18.363’ E29°59.860’	June 2012	1	Parasitodiplogaster n. sp. 2		LC606061*
		cBurt3	Eastern Cape	S31°18.363’ E29°59.860’	June 2012	1	Parasitodiplogaster n. sp. 2		LC606062
	Ficus petersii	PeteNSO1	Nelspruit	S31°18.363’ E29°59.860’	April 2014	5	unidentified Panagrolaimomorpha		LC606063
	Ficus craterostoma	-	Pretoria	S25°45.353’ E28°13.861’	-	6	No sequence was obtained
Platyphyllae	Ficus stuhlmannii	Stuhl	Nelspruit	S25°28.853’ E30°59.282’	June 2012	5	Parasitodiplogaster n. sp. 5			LC606112
		NPStuhl	Nelspruit	S25°27.745’ E30°58.362’	June 2012	5	Ficophagus n. sp. 8		LC606064	LC606113
		Stuhl22	Nelspruit	S25°27.745’ E30°58.362’	June 2012	5	Ficophagus n. sp. 8			LC606114
		cStuhl2	Nelspruit	S25°28.853’ E30°59.282’	June 2012	1	Parasitodiplogaster n. sp. 5		LC606065
		cStuhl3	Nelspruit	S25°28.853’ E30°59.282’	June 2012	1	Parasitodiplogaster n. sp. 5		LC606066
	Ficus abutilifolia	Fabd1	Pretoria	S25°44.223’ E28°16.550’	May 2011	3	Parasitodiplogaster n. sp. 3		LC606067	LC606115
		Fabp1	Pretoria	S25°44.223’ E28°16.550’	May 2011	3	Parasitodiplogaster n. sp. 3			LC606116
		Fabd2	Pretoria	S25°44.223’ E28°16.550’	May 2011	3	Parasitodiplogaster n. sp. 3		LC606067*	LC606117
	Ficus trichopoda	Tri32	Ballito	S29°31.892’ E31°13.278’	June 2012	1	Parasitodiplogaster n. sp. 1			LC606118
		DBNT004B	Ballito	S29°31.913’ E31°13.115’	December 2014	1	Schistonchus n. sp. 2		LC606068	LC606119
		DBNT003	Ballito	S29°31.360’ E31°13.500’	December 2014	1	Schistonchus n. sp. 1		LC606069
		DBNT002A	Ballito	S29°30.265’ E31°13.910’	December 2014	1	Parasitodiplogaster n. sp. 1		LC606070	LC606120
		Ctri1	Ballito	S29°31.892’ E31°13.278’	December 2014	1	Parasitodiplogaster n. sp. 1		LC606071
		Ctri2	Ballito	S29°31.892’ E31°13.278’	December 2014	1	Parasitodiplogaster n. sp. 1		LC606072*
		Ctri3	Ballito	S29°31.892’ E31°13.278’	December 2014	1	Parasitodiplogaster n. sp. 1		LC606072
		Ctri4	Ballito	S29°31.892’ E31°13.278’	December 2014	1	Parasitodiplogaster n. sp. 1		LC606073
		Ctri5	Ballito	S29°31.892’ E31°13.278’	December 2014	1	Parasitodiplogaster n. sp. 1		LC606072*
		Ctri6	Ballito	S29°31.892’ E31°13.278’	December 2014	1	Parasitodiplogaster n. sp. 1		LC606073*
		Ctri7	Ballito	S29°31.892’ E31°13.278’	December 2014	1	Parasitodiplogaster n. sp. 1		LC606072*
	Ficus glumosa	GluNSO2	Nelspruit	S25°28.562 E30°58.475’	April 2014	1	Schistonchus n. sp. 3		LC606074
		Flu1b	Nelspruit	S25°28.652 E30°56.782’	May 2011	3	?**		not assigned**
		Flu1a	Nelspruit	S25°28.652 E30°56.782’	May 2011	3	?**		not assigned**
		Fglu	Pretoria	S25°45.090’ E28°11.450’	November, 2014	1	Ficophagus n. sp. 3	LC606043		LC606121
Galoglychia	Ficus lutea	LutBLII	Ballito	S29°56.103’ E30°59.612’	April, 2014	8	Ficophagus n. sp. 9		LC606075
Urostigma	Ficus ingens	Fin1	Pretoria	S25°44.265’ E28°16.723’	July, 2014	5	Parasitodiplogaster salicifoliae		LC606076	LC606122
		Fin2	Pretoria	S25°44.265’ E28°16.723’	July, 2014	4	Parasitodiplogaster salicifoliae		LC606076*
	Ficus salicifolia	PTAS005	Pretoria	S25°44.212’ E28°16.722’	June, 2012	5	Parasitodiplogaster salicifoliae		LC606077	LC606123
		PTAS006	Pretoria	S25°44.212’ E28°16.722’	June, 2012	1	Parasitodiplogaster salicifoliae			LC606124
		Sal006	Pretoria	S25°44.222’ E28°16.328’	June, 2012	5	Parasitodiplogaster salicifoliae			LC606125
		SalNPA	Nelspruit	S25°26.625’ E30°57.973’	-	2	No sequence was obtained
	Ficus cordata	Cord	Augrabies Falls	S28°40.938’ E20°25.459’	-	7	No sequence was obtained
Caulocarpae	Ficus sansibarica	SansNBG	Nelspruit	S25°26.625’ E30°57.973’	April, 2014	3	Parasitodiplogaster n. sp. 4		LC606078
		Sans	Nelspruit	S25°28.582’ E30°58.537’	April, 2014	1	morphological voucher only
Sycomorus	Ficus sur	SurBLIP	Ballito	S29°32.363’ E31°13.087’	December, 2014	1	Ficophagus n. sp. 4		LC606079
		SurBLIT	Ballito	S29°32.363’ E31°13.087’	December, 2014	1	Teratodiplogaster cf. martini	LC606044
		Cfur7	Pretoria	S25°45.335’ E28°13.662’	May 2011	1	Acrostichus n. sp. 1		LC606080	LC606126
		Cfur8	Pretoria	S25°45.335’ E28°13.662’	May 2011	1	Acrostichus n. sp. 1		LC606081
		Cfur4	Pretoria	S25°45.335’ E28°13.662’	May 2011	1	Acrostichus n. sp. 1		LC625876
		Cfur5	Pretoria	S25°45.335’ E28°13.662’	May 2011	1	Acrostichus n. sp. 1		LC625876	LC606127
		Cfur6	Pretoria	S25°45.335’ E28°13.662’	May 2011	1	Acrostichus n. sp. 1		LC625876
		Sur12	Pretoria	S25°45.335’ E28°13.662’	June 2012	7	Acrostichus n. sp. 1		LC625876	LC606128
		Cfur3	Pretoria	S25°45.335’ E28°13.662’	May 2011	1	Acrostichus n. sp. 1		LC606082
		Cfur2	Pretoria	S25°45.335’ E28°13.662’	May 2011	1	Acrostichus n. sp. 1		LC606083	LC606129
		Cfur1	Pretoria	S25°45.335’ E28°13.662’	May 2011	1	Acrostichus n. sp. 2			LC606130
		CfurCOX2R	Pretoria	S25°45.335’ E28°13.662’	May 2011	1	Teratodiplogaster cf. martini			LC606131
		CfurCOX2R_2	Pretoria	S25°45.335’ E28°13.662’	May 2011	1	Teratodiplogaster cf. martini			LC606132
		CfurCOX3F	Pretoria	S25°45.335’ E28°13.662’	May 2011	1	Teratodiplogaster cf. martini			LC606133
		CfurCOX3F_2	Pretoria	S25°45.335’ E28°13.662’	May 2011	1	Teratodiplogaster cf. martini			LC606134
		Nfur1	Pretoria	S25°45.335’ E28°13.662’	May 2011	1	Pristionchus sp. 35 or Pristionchus n. sp.			LC606135
		Nfur2	Pretoria	S25°45.335’ E28°13.662’	May 2011	1	Pristionchus sp. 35 or Pristionchus n. sp.			LC606136
		Nfur3	Pretoria	S25°45.335’ E28°13.662’	May 2011	1	Acrostichus n. sp. 3 or 4			LC606137
		Nfur4a	Pretoria	S25°45.335’ E28°13.662’	May 2011	1	Pristionchus sp. 35 or Pristionchus n. sp.			LC606138
		Nfur4b	Pretoria	S25°45.335’ E28°13.662’	May 2011	1	Acrostichus n. sp. 3 or 4			LC606139
		FsurTm	Pretoria	S25°45.335’ E28°13.662’	November, 2015	1	Teratodiplogaster cf. martini	LC606045	LC606084	LC606140
		FsurA1a	Pretoria	S25°45.335’ E28°13.662’	November, 2015	1	Acrostichus n. sp. 1	LC606046	LC606085	LC606141
		FsurA1b	Pretoria	S25°45.335’ E28°13.662’	November, 2015	1	Acrostichus n. sp. 1			LC606142
		FsurA2	Pretoria	S25°45.335’ E28°13.662’	November, 2015	1	Acrostichus n. sp. 2	LC606047	LC606086
		FsurPdoli	Pretoria	S25°45.335’ E28°13.662’	November, 2015	1	Pristionchus sp. 35 (= Parasitodiplogaster cf. doliostoma)	LC606048	LC606087
		FsurBurs	Pretoria	S25°45.335’ E28°13.662’	November, 2015	1	Bursaphelenchus n. sp.	LC606049	LC606088	LC606143
		FsurFico	Pretoria	S25°45.335’ E28°13.662’	November, 2015	1	Ficophagus n. sp.4	LC606050
	Ficus sycomorus	FsycPrist	Pretoria	S25°45.112’ E28°13.723’	June, 2012	8	Pristionchus sycomori	LC606051		LC606144
		FsycT1a	Pretoria	S25°45.112’ E28°13.723’	November, 2015	1	Teratodiplogaster n. sp. 1	LC606052		LC606145
		FsycT1b	Pretoria	S25°45.112’ E28°13.723’	November, 2015	1	Teratodiplogaster n. sp. 1			LC606146
		FsycT2	Pretoria	S25°45.112’ E28°13.723’	November, 2015	1	Teratodiplogaster n. sp. 2			LC606147
		NPFsyc	Nelspruit	S25°26.705’ E30°58.457’	April, 2014	3	Pristionchus sycomori		LC606089
* identical sequences isolated from same locality / host are deposited under same accession number.
**: Questionable tylenchid nematode-like sequences were obtained, but these need confirmation, and the sequences were not analysed or mentioned in the main text.

## Sheet: S2. Fig taxonomy
Table S2. Taxonomic status of Ficus spp. haboring the nematodes appeared in the phylogenetic analyses.
Genus	Subgenus	Section	Subsection	Species	Note*
Ficus	Ficus	Ficus	Ficus	carica
	Pharmacosycea	Pharmacosycea	Bergianae	glabrata	syn. of insipida
	Pharmacosycea	Pharmacosycea	Bergianae	insipida
	Pharmacosycea	Pharmacosycea	Petenenses	maxima
	Pharmacosycea	Pharmacosycea	Bergianae	yoponensis
	Sycomorus	Hemicardia	-	semicordata
	Sycomorus	Sycocarpus	Sycocarpus	congesta
	Sycomorus	Sycocarpus	Sycocarpus	fistulosa
	Sycomorus	Sycocarpus	Sycocarpus	hispida
	Sycomorus	Sycomorus	Neomorphe	auriculata
	Sycomorus	Sycomorus	Neomorphe	hainanensis	syn. of auriculata
	Sycomorus	Sycomorus	Neomorphe	oligodon	syn. of auriculata
	Sycomorus	Sycomorus	Neomorphe	variegata
	Sycomorus	Sycomorus	Sycomorus	mauritiana
	Sycomorus	Sycomorus	Sycomorus	racemosa
	Sycomorus	Sycomorus	Sycomorus	sur
	Sycomorus	Sycomorus	Sycomorus	sycomorus
	Urostigma	Americana	-	aurea
	Urostigma	Americana	-	bullenei
	Urostigma	Americana	-	citrifolia
	Urostigma	Americana	-	colubrinae
	Urostigma	Americana	-	costaricana
	Urostigma	Americana	-	laevigata	syn. of citrifolia
	Urostigma	Americana	-	nymphaeiforia
	Urostigma	Americana	-	obtusifolia
	Urostigma	Americana	-	paraensis
	Urostigma	Americana	-	popenoei
	Urostigma	Americana	-	trigonata
	Urostigma	Americana	-	turbinata
	Urostigma	Americana	-	“cf. triangularis”	Central American species. Not African “triangularis”, syn. of natalensis
	Urostigma	Eriosycea	Eriosycea	hirta
	Urostigma	Eriosycea	Eriosycea	roxburghii	F. hirta subsp. roxburghii
	Urostigma	Galoglychia	Caulocarpae	sansibarica
	Urostigma	Galoglychia	Chlamydodorae	burkei
	Urostigma	Galoglychia	Chlamydodorae	burtt-davyi
	Urostigma	Galoglychia	Chlamydodorae	craterostoma	morphological vouchers only, not included phylogenetic analysis
	Urostigma	Galoglychia	Chlamydodorae	natalensis
	Urostigma	Galoglychia	Chlamydodorae	petersii	unidentified panagrolaimid, not included phylogenetic analysis
	Urostigma	Galoglychia	Galoglychia	lutea
	Urostigma	Galoglychia	Platyphyllae	abutilifolia
	Urostigma	Galoglychia	Platyphyllae	glumosa
	Urostigma	Galoglychia	Platyphyllae	stuhlmannii
	Urostigma	Galoglychia	Platyphyllae	trichopoda
	Urostigma	Malvanthera	Malvanthera	macrophylla
	Urostigma	Malvanthera	Malvanthera	rubiginosa
	Urostigma	Malvanthera	Platypodeae	obliqua
	Urostigma	Urostigma	Conosycea	altissima
	Urostigma	Urostigma	Conosycea	benjamina
	Urostigma	Urostigma	Conosycea	curtipes
	Urostigma	Urostigma	Conosycea	macrocarpa
	Urostigma	Urostigma	Conosycea	microcarpa
	Urostigma	Urostigma	Urostigma	cordata	morphological vouchers only, not included phylogenetic analysis
	Urostigma	Urostigma	Urostigma	ingens
	Urostigma	Urostigma	Urostigma	religiosa
	Urostigma	Urostigma	Urostigma	salicifolia
	Urostigma	Urostigma	Urostigma	superba
	Urostigma	Urostigma	Urostigma	virens
* Detailed taxonomic status were noted according to FigWeb (http://www.figweb.org/Figs_and_fig_wasps/index.htm).
